# Supplementary material for: Occurrence and Genetic Variation of Monolepta hieroglyphica (Motschulsky, 1858) (Coleoptera: Chrysomelidae), a Newly Emerging Pest, Among Hosts in Northeast China
Source: Insects. 2025 Jun 8;16(6):605. doi: 10.3390/insects16060605 (PMC12193814; doi:10.3390/insects16060605)
Supplement: Supplementary file 1 [file insects-16-00605-s001.zip]

Archive with 1 entries (1 files):
- insects-3507750-supplementary.pdf
